# Supplementary material for: FOS as a biomarker for myocardial infarction treatment with Deng's Yangxin Decoction: a systems biology-based analysis
Source: Front Cardiovasc Med. 2025 May 30;12:1488684. doi: 10.3389/fcvm.2025.1488684 (PMC12163015; doi:10.3389/fcvm.2025.1488684)
Supplement: Supplementary Table 2 — The intersection among DEGs, WGCNA, and PPI network. [file Table2.xlsx]

## Sheet: Supplementary Table 2
The results of the three analyses and their pairwise intersections.
823-WGCNA	43-DEGs	15-DYX	WGCNA vs. DEGs	DEGs vs. DYX	WGCNA vs. DYX
ABCA1	NR4A2	EGFR	NR4A2	FOS	JUN
ABCA13	THBD	STAT1	THBD		FOS
ABHD2	IRAK3	RELA	IRAK3		EGF
ABHD5	NFIL3	ESR1	NFIL3
ABLIM3	IL1R2	MAPK1	IL1R2
AC079305.10	S100A12	AKT1	S100A12
ACER3	ACSL1	MYC	ACSL1
ACPP	NLRP3	JUN	NLRP3
ACSL1	CCL20	FOS	CCL20
ACTN1	CLEC4D	CASP3	CLEC4D
ADAM12	IL1B	TP53	IL1B
ADAM9	MAFB	HIF1A	MAFB
ADAMTSL4	ITLN1	CCND1	TREM1
ADAP2	TREM1	EGF	VCAN
ADIPOR1	VCAN	AR	LILRB2
ADM	LILRB2		S100P
ADORA3	S100P		TP53INP2
AF070581	TP53INP2		QPCT
AGFG1	QPCT		TLR2
AGO2	TLR2		CXCL2
AGTRAP	CXCL2		FCER1G
AIF1	FCER1G		FCN1
ALDH1A1	FCN1		BST1
ALDH2	BST1		CD83
ALOX5	CD83		CSTA
ALOX5AP	CSTA		S100A9
ALPL	S100A9		AQP9
AMPD2	AQP9		ALDH2
ANKRD46	ALDH2		LYZ
ANKRD50	LYZ		CSF3R
ANPEP	CSF3R		FOS
ANXA3	FOS		CCL4
AOAH	CCL4		C5AR1
AOC3	C5AR1		IER3
AP001189.4	IER3		AC079305.10
APLP2	AC079305.10		MGAM
AQP9	MGAM		PTX3
AREG	PTX3		PLBD1
ARF5	PLBD1		TSIX
ARG1	TSIX		XIST
ARHGAP24	XIST
ARHGAP26	KDM5D
ARHGEF40	RPS4Y1
ARHGEF5
ARL5B
ARRB2
ARRDC4
ASAH1
ASGR2
ASPH
ATF3
ATG16L2
ATP6V0D1
ATP6V1B2
ATP8B4
B3GNT5
BACH1
BCAT1
BCKDK
BCL10
BCL2A1
BCL6
BEND2
BEST1
BLVRB
BMP2K
BMP6
BNIP3L
BRE-AS1
BRI3
BST1
BTBD19
BTNL8
C10orf11
C10orf55
C12orf65
C15orf48
C2orf88
C5AR1
C5orf58
C9orf47
C9orf72
CACNA2D3
CAMP
CARD16
CATIP-AS1
CATSPER1
CCDC107
CCDC15
CCL20
CCL4
CCND2
CCNL1
CCR1
CCRL2
CD14
CD163
CD177
CD1D
CD300A
CD300C
CD300LB
CD300LF
CD33
CD36
CD55
CD83
CD86
CD93
CDA
CDADC1
CDK19
CDKN1A
CEACAM3
CEACAM8
CEBPA
CEBPB
CEBPD
CENPU
CFD
CFP
CHI3L1
CHMP1B
CHMP4B
CHST15
CLEC12A
CLEC12B
CLEC1A
CLEC4A
CLEC4D
CLEC4E
CLEC5A
CLEC7A
CLMN
CLU
CMTM2
CMTM5
CPA3
CPD
CPPED1
CPQ
CPVL
CR1
CREB5
CREM
CRISP3
CRISPLD2
CSF1R
CSF2RA
CSF2RB
CSF3R
CSRNP1
CST3
CSTA
CTA-384D8.35
CTB-167B5.2
CTC-510F12.4
CTD-2033C11.1
CTD-2547L24.4
CTDSPL
CTNNA1
CTSS
CTTN
CWC25
CXCL1
CXCL16
CXCL2
CXCL3
CXCL5
CXCL6
CXCL8
CXCR1
CXCR2
CYBB
CYBRD1
CYP1B1
CYP27A1
CYP4F2
CYP4F3
CYSTM1
CYTH4
DCUN1D3
DDIT3
DDX11L2
DDX3Y
DEFA4
DENND3
DEXI
DGAT2
DMXL2
DNAJC16
DNMBP
DOCK4
DOCK5
DOK3
DSC2
DUSP1
DUSP5
DUSP6
DYSF
ECRP
EFHD2
EGF
EGR1
EGR3
EIF1
EIF1AY
EIF4G3
ELL2
ELOVL4
ELOVL7
EMILIN2
EMR1
EMR2
EMR3
ENC1
ENKUR
ENTPD1
EPB41L3
EREG
ERV3-2
ESAM
ETS2
F11R
F13A1
FAM174A
FAM198B
FAM220A
FAM46A
FAM49A
FAM53C
FAXDC2
FBP1
FCAR
FCER1A
FCER1G
FCGR1A
FCGR1B
FCGR2A
FCGR2C
FCGR3B
FCGRT
FCHO2
FCN1
FES
FFAR2
FGD4
FGFBP2
FGL2
FGR
FLOT1
FLVCR2
FMO5
FNIP1
FOLR3
FOS
FOSB
FOSL2
FPR1
FPR2
FTH1
FXYD6
G0S2
G6PD
GAB1
GAB2
GADD45A
GADD45B
GAL3ST4
GAS2L1
GAS7
GBGT1
GCA
GFOD1
GGTA1P
GJB6
GK
GK3P
GLT1D1
GLUL
GNA15
GNAZ
GNB4
GNG11
GPCPD1
GPR160
GPR27
GPR56
GPR84
GPR97
GRINA
GRN
GS1-259H13.2
GS1-279B7.1
GUCY1A3
GUCY1B3
GZF1
HAL
HAVCR2
HBEGF
HCAR3
HCK
HIPK1
HIST1H1C
HIST1H2BK
HIST2H2BE
HIVEP1
HK3
HMOX1
HNMT
HORMAD1
HPSE
HRH4
HSPA6
HSPC081
ICAM1
IDI2-AS1
IER3
IFNG
IFNGR1
IGFBP7
IGSF6
IL13RA1
IL15
IL17RA
IL18
IL1B
IL1R2
IL1RAP
IL1RN
IMPA2
IPP
IRAK3
ITGA1
ITGA2B
ITGAM
ITGAX
ITGB3
ITPRIP
JDP2
JMJD1C
JMJD6
JUN
JUNB
KCNE3
KCNJ15
KCNJ2
KCTD12
KDM1B
KDM6B
KDM7A
KIAA0513
KIF13A
KIF1B
KIR2DL1
KIR2DL2
KIR2DL3
KIR2DL4
KIR2DL5A
KIR2DS2
KIR2DS3
KIR2DS5
KIR3DL1
KIR3DL3
KLF4
KLRC3
KLRG1
KMT2E-AS1
KRT23
KYNU
LACTB
LAMP2
LAMTOR3
LAT2
LCN2
LGALS12
LGALS2
LGALSL
LIF
LILRA1
LILRA2
LILRA3
LILRA5
LILRA6
LILRB1
LILRB2
LILRB3
LIN7A
LINC00528
LINC00936
LINC00968
LINC01000
LINC01093
LINC01272
LINC01366
LMO2
LMTK2
LOC100127886
LOC100130357
LOC100289230
LOC100506119
LOC100507006
LOC100507670
LOC100996455
LOC101927066
LOC101928000
LOC101928343
LOC101928865
LOC102723697
LOC102723918
LOC102724162
LOC145474
LOC153682
LOC283516
LOC285812
LOC286087
LOC339988
LOC440934
LOC642852
LOC643072
LOC644656
LOC645984
LOC731424
LOXL3
LPAR1
LPCAT2
LPPR2
LRG1
LRP1
LRRC25
LRRK1
LRRK2
LST1
LTF
LY9
LY96
LYL1
LYN
LYZ
MAFB
MAFF
MANSC1
MAP3K2
MAP3K7CL
MAP3K8
MAPK6
2025-03-01
MARCKS
MB21D2
MBOAT2
MBOAT7
MCEMP1
MCOLN3
MCTP1
MCTP2
MEGF9
MEIS1
METRNL
METTL6
MEX3C
MGAM
MIR142
MME
MMP25
MMP8
MMP9
MNDA
MOP-1
MPEG1
MPP1
MPZ
MPZL1
MRVI1
MS4A14
MS4A4A
MS4A6A
MS4A7
MSANTD3
MSRB1
MTF1
MTMR11
MXD1
MYOF
NAMPT
NAPG
NBN
NCF1
NCF2
NCF4
NECAB2
NETO2
NFAM1
NFE2
NFIL3
NFKBIA
NFKBID
NFKBIZ
NIN
NLRC4
NLRP12
NLRP3
NME8
NOD2
NPL
NR4A2
NR4A3
NRGN
NSMAF
NTNG2
NUMB
NVL
OAZ2
OGFRL1
OLFM4
OLIG1
OLR1
OR52K3P
ORM1
OSCAR
OSGEPL1
OSM
P2RX1
P2RY12
P2RY13
P2RY2
PADI2
PADI4
PAK1
PANX2
PATL1
PDE4B
PDGFD
PDZK1IP1
PECAM1
PELI1
PELI2
PF4
PF4V1
PFKFB4
PFKM
PHACTR1
PHC2
PI3
PICALM
PILRA
PIM3
PLA2G7
PLAU
PLAUR
PLBD1
PLCG1-AS1
PLEK
PLEKHG2
PLEKHG4
PLIN2
PLK2
PLOD1
PLSCR1
PLXDC2
PLXNB2
PMAIP1
PNRC1
POLB
POLD3
PPCDC
PPIF
PPP1R15A
PPP4R1
PRAM1
PRKAR2B
PRKCD
PROK2
PRRG4
PSAP
PTAFR
PTGS1
PTGS2
PTPN12
PTPRE
PTX3
PYGL
QKI
QPCT
RAB1A
RAB20
RAB24
RAB27B
RAB31
RAB32
RALB
RAPGEFL1
RARA-AS1
RASGEF1B
RASGRP4
RASSF4
RBM47
RBP7
RCOR1
REL
RELL1
RELT
REPS2
RGS2
RILPL2
RIN2
RIT1
RLF
RNASE2
RNASE3
RNASE4
RNF130
RNF144B
RNF175
RNF217
RNF24
RP11-1217F2.1
RP11-134L10.1
RP11-214K3.19
RP11-373D23.2
RP11-443B7.1
RP11-452L6.1
RP11-521I2.3
RP11-6I2.3
RP11-732A19.1
RP11-791M20.1
RP3-525N10.2
RP4-575N6.5
RP6-99M1.2
RPH3A
RPL36A
RRAGC
RTFDC1
RTN1
RXRA
S100A12
S100A8
S100A9
S100P
SAMSN1
SAT1
SBK1
SCML1
SDE2
SDPR
SEC14L1
SECTM1
SERPINA1
SERPINB2
SERPINB8
SERPING1
SERTAD3
SFN
SGMS2
SH2D1B
SH3BGRL2
SHKBP1
SIGLEC1
SIGLEC5
SIGLEC7
SIPA1L2
SIRPA
SIRPB1
SIRPB2
SKAP2
SKIL
SLC11A1
SLC12A6
SLC15A3
SLC15A4
SLC16A5
SLC22A15
SLC22A4
SLC24A4
SLC25A37
SLC31A2
SLC38A11
SLC43A2
SLC46A2
SLC6A6
SLC7A5
SLC7A7
SLC8A1
SLC8A1-AS1
SLCO4C1
SLFNL1
SLPI
SMAD1
SMIM3
SNN
SNORA21
SNORD89
SNX18
SOCS3
SORT1
SPI1
SPIDR
SPTLC2
SRSF12
SSFA2
STAB1
STEAP4
STK40
STX11
STX3
STYK1
SULF2
SULT1B1
SYK
SYTL3
TAGAP
TALDO1
TAMM41
TANK
TBC1D8
TBL1X
TBXAS1
TCN1
TCN2
TET2
TFEC
TFG
TGFBI
THAP9-AS1
THBD
THBS1
THEMIS2
TIMP2
TKT
TLE3
TLN1
TLR2
TLR4
TLR5
TLR8
TM6SF1
TMCC3
TMEM170B
TMEM176A
TMEM176B
TMEM205
TMEM52B
TMEM63A
TMEM88
TMTC1
TNF
TNFAIP2
TNFAIP6
TNFRSF10A
TNFRSF10C
TNFSF13
TNNI2
TOMM40L
TP53INP2
TPPP3
TPST1
TREM1
TREML1
TREML2
TREML4
TRIB1
TRIM25
TRIM58
TRPM6
TRPS1
TSEN34
TSIX
TSPAN16
TSPAN33
TTC7B
TTYH3
TUBB1
TUBB6
TULP2
TYROBP
UBE2T
UBE2W
UBXN2B
UHRF1BP1L
USB1
USP13
USP32
USPL1
UTY
VAMP3
VCAN
VDR
VEGFA
VENTX
VEPH1
VNN1
VNN2
VNN3
VPS33A
VPS37C
VSIG4
VSTM1
VWF
WDFY3
WLS
WSB1
XIST
YBX3
YTHDC1
ZBTB34
ZCCHC2
ZDHHC18
ZEB2
ZFAND5
ZFP36
ZFYVE16
ZMYND15
ZNF185
ZNF385A
ZNF438
ZNF467
ZNF544
ZNF697
ZNF703
ZNF785
ZNF786
ZNF827
ZYX
mir-223
