# Supplementary material for: FOS as a biomarker for myocardial infarction treatment with Deng's Yangxin Decoction: a systems biology-based analysis
Source: Front Cardiovasc Med. 2025 May 30;12:1488684. doi: 10.3389/fcvm.2025.1488684 (PMC12163015; doi:10.3389/fcvm.2025.1488684)
Supplement: Supplementary Table 3 — Results of immune cell infiltration. [file Table3.xlsx]

## Sheet: Supplementary Table 3
id	B cells naive	B cells memory	Plasma cells	T cells CD8	T cells CD4 naive	T cells CD4 memory resting	T cells CD4 memory activated	T cells follicular helper	T cells regulatory (Tregs)	T cells gamma delta	NK cells resting	NK cells activated	Monocytes	Macrophages M0	Macrophages M1	Macrophages M2	Dendritic cells resting	Dendritic cells activated	Mast cells resting	Mast cells activated	Eosinophils	Neutrophils
GSM1620819_con	0.0101186	0	0.016209	0	0.0142329	0.549428	0	0	0	0.348427	0	0	0	0.0124933	0	0	0	0	0	0.0138203	0.00769341	0.0275777
GSM1620820_con	0	0.0229776	0.0141873	0.0635539	0.0466012	0.594283	0	0.00568526	0	0.140734	0	0.0171953	0	0.00995941	0	0	0	0	0	0	0.0250441	0.0597787
GSM1620821_con	0	0.0121398	0.00999071	0.0526426	0.0395647	0.577325	0.0156742	0	0	0.272811	0	0	0	0.0012173	0	0	0	0	0.00200392	0	0.00830412	0.00832694
GSM1620822_con	0.00407079	0.0266071	0.00563356	0.0673238	0	0.580679	0.00355066	0	0	0.298608	0	0	0	0.00153918	0	0.00130567	0	0.00170118	0	0	0.00167514	0.00730594
GSM1620823_con	0	0.0492616	0.0071635	0.054233	0.0821538	0.553974	0.00495066	0	0	0.211756	0	0	0	0	0	0.00254589	0	0.00203835	0	0	0.0147877	0.0171356
GSM1620824_con	0.0116424	0.00709647	0.00390408	0.294961	0	0.351497	0	0	0	0.307192	0	0	0	0	0	0	0	0.00374932	0	0	0.00155296	0.0184056
GSM1620825_con	0.0110782	0.0303231	0.00223985	0.0411278	0.142976	0.534562	0	0.0124774	0	0.183089	0	0.0126461	0	0.00290703	0	0	0	0	0	0	0.00383833	0.0227357
GSM1620826_con	0.00511745	0.040634	0.0221983	0.280481	0.0125924	0.356155	0.0198373	0	0	0.236258	0	0	0	0	0	0	0	0.00243803	0	0	0.00129352	0.0229949
GSM1620827_con	0.0119749	0.102509	0.0049145	0.0875159	0.0366884	0.488435	0.00915506	0	0	0.234373	0	0	0	0.000999177	0	0	0	0	0.000314198	0	0.00784092	0.0152794
GSM1620828_con	0.004755	0	0.0192355	0.0177825	0.0689515	0.597855	0	0	0	0.256891	0	0.0049887	0	0.0059872	0	0	0	0	0	0.00470898	0.00371596	0.0151281
GSM1620829_con	0	0.00509866	0.00688592	0.242491	0	0.402571	0	0	0	0.317186	0	0.00369469	0	0.0105472	0	0	0	0	0.000533526	0	0.000592614	0.0103995
GSM1620830_con	0	0.0177172	0.015422	0.237981	0	0.396003	0.0154414	0	0	0.305328	0	0	0	0.000891591	0	0	0	0.00164417	0	0	0.00483295	0.00473841
GSM1620831_con	0.0117121	0.0149142	0.0090372	0.188286	0	0.497876	0.000887349	0	0	0.253814	0	0	0	0.000508258	0	0	0	0.00212847	0.000974044	0	0.00496062	0.0149015
GSM1620853_con	0.00473477	0.00759191	0.00814022	0.0202881	0.030031	0.685816	0	0	0	0.228863	0	0	0	0.000226481	0	0	0	0.00186201	0.00191768	0	0.000737652	0.00979079
GSM1620854_con	0	0.0219172	0.00615704	0.0563343	0	0.544576	0	0	0	0.335441	0	0	0	0	0	0	0	0.00570786	0	0	0.00567069	0.0241958
GSM1620855_con	0.000332994	0.08405	0	0	0.107929	0.659761	0.0295747	0	0	0.0899183	0	0	0	3.49249e-05	0	0	0	0.000345711	0	0	0	0.028053
GSM1620856_con	0	0.0459465	0.00161206	0.0211124	0.0427245	0.535278	0	0	0	0.203919	0	0.0621804	0.00631417	0	0	0	0	0.00529888	0	0.0378466	0.00197331	0.0357943
GSM1620857_con	0.0305589	0	0.0131497	0.0724299	0.029094	0.47426	0	0	0	0.36897	0	0	0	0	0	0	0	0.00100532	0.00266325	0	0	0.00786905
GSM1620858_con	0	0.0443022	0.0123359	0	0.0659785	0.656625	0	0	0	0.164801	0	0.00847532	0	0	0	0	0	0.000630672	0	0.00351398	0.00862099	0.0347166
GSM1620859_con	0.0561821	0	0	0.299303	0.0338414	0.0868857	0.0955987	0	0	0.143439	0.113496	0	0	0	0	0.00217108	6.95184e-05	0	0.00159061	0	0.027408	0.140015
GSM1620860_con	0.00729504	0.00674114	0.000406499	0	0.172085	0.712503	0	0	0	0.0530898	0	0.0150173	0	0.00168838	0	0	0	0.00396159	0.00924838	0	0.00595268	0.0120111
GSM1620861_con	0	0.0345293	0.00532466	0.0130106	0.0588588	0.638981	0	0	0	0.219355	0	0	0	0	0	0.000915637	0	0.00246644	0.00284749	0	0.00568168	0.0180297
GSM1620862_con	0	0.0280552	0.0107136	0	0.104114	0.623929	0.0155011	0	0	0.201549	0	0	0	0	0	0	0	0	0	0	0.00245978	0.0136782
GSM1620863_con	0	0.0057617	0.00646168	0.0642505	0	0.587258	0.0137393	0	0	0.299032	0	0	0	0	0	0	0	0.000418402	0.00237703	0	0.00804529	0.0126564
GSM1620864_con	0	0.0136477	0.0131238	0.126163	0.0179393	0.568957	0.000656409	0	0	0.235964	0	0	0	0.00817037	0	0	0	0	0.00394026	0	0.00630025	0.005138
GSM1620865_con	0	0.0292598	0.0109069	0.0417059	0.0229569	0.49031	0.00355128	0.00711112	0	0.357891	0	0	0	0.000341911	0	0	0	0.00584737	0	0.00198507	0.00577527	0.0223575
GSM1620866_con	0	0.0168709	0.01094	0	0.129721	0.470749	0	0	0	0.312615	0	0.0045161	0	0	0	0	0	0	0	0.0189592	0	0.0356287
GSM1620867_con	0	0.0285154	0.00347713	0	0.117902	0.641648	0.0167917	0	0	0.155195	0	0	0	0	0	0.00118071	0	0.000117879	0.00292928	0	0.0118244	0.0204187
GSM1620868_con	0	0.0398494	0.0100865	0.0339974	0.00215458	0.634441	0.0097103	0	0	0.244216	0	0	0	0.0125355	0	0	0	0	0	0	0.00200034	0.0110097
GSM1620869_con	0	0.027526	0.0222993	0.042957	0.0525497	0.583291	0.0119409	0	0	0.21597	0	0.00143525	0	0.0133076	0.000516899	0	0	0	0	0.0115336	0.00379968	0.0128725
GSM1620870_con	0	0.0241536	0.00767415	0.00235987	0.185095	0.518101	0.0227435	0.0199859	0.00660746	0.192621	0	0	0	0	0	0	0	0.00114464	0	0	0.0028432	0.0166706
GSM1620871_con	0.0042184	0	0.0101265	0.055919	0.0647544	0.595102	0	0	0	0.22302	0	0	0	0	0	0	0	0.00422402	0.0105896	0	0.00570848	0.026338
GSM1620872_con	0	0.210923	0.0846472	0.000560404	0	0.358197	0	0.00418654	0.0680657	0.157324	0	0.0448274	0	0.0051571	0.000510919	0	0	0	0	0.024468	0.00755124	0.0335815
GSM1620873_con	0	0.0142153	0.014855	0.00115484	0.0819643	0.484096	0.0207459	0	0	0.348748	0	0	0	0	0	0	0	0.00140582	0	0	0.0048318	0.0279832
GSM1620874_con	0	0.0423607	0.00320525	0.0546586	0.127596	0.5187	0.0271114	0	0	0.193068	0	0	0	0	0	0	0	0.00171957	0.00611753	0	0.0061291	0.0193337
GSM1620875_con	0	0.0509166	0.0112719	0.0766004	0.0319872	0.505551	0.0110481	0	0	0.290376	0	0	0	0.00594956	0	0	0	0.00287891	0	0	0.00263979	0.0107807
GSM1620876_con	0	0.0287411	0.00809449	0.0153334	0.0356631	0.564932	0.00809138	0	0	0.297202	0	0	0	0	0	0.000396356	0	0.00381763	0.000110548	0	0.0113184	0.0262993
GSM1620892_con	0	0.0915743	0.0631079	0.0960851	0.00645794	0.562152	0	0	0	0.0992793	0	0	0	0.0194387	0	0	0	0.00505356	0	0.0500998	0.00118422	0.00556703
GSM1620893_con	0	0.0135125	0.0111209	0.0824648	0	0.60134	0.0132318	0	0	0.250337	0	0	0	0.00469007	0	0.00156282	0	0.000927121	0.00571746	0	0.00779344	0.0073022
GSM1620895_con	0.00511092	0.0118785	0.0202253	0.0535909	0	0.448392	0	0.0617892	0.0214241	0.193339	0	0.0466479	0	0	0	0.011735	0	0	0	0.0847582	0.00988388	0.0312249
GSM1620896_con	0	0.0133439	0.0131767	0.155821	0	0.414792	0	0	0	0.299001	0	0.017186	0	0.0037948	0	0	0	0	0	0.0359492	0.00790961	0.0390252
GSM1620897_con	0	0.000752467	0.0103827	0.00699143	0	0.575529	0	0	0	0.359611	0	0	0	0.00669069	0	0	0	0.00805485	0	0.0062832	0.0152171	0.0104878
GSM1620898_con	0	0.0789287	0.00479162	0.0565131	0.0594434	0.471947	0.0194221	0	0	0.250067	0	0	0	0	0	0.00223942	0	0.00245251	0.000746537	0	0.00895764	0.0444911
GSM1620899_con	0.0695927	0	0.0545846	0.287675	0	0	0.319999	0	0	0	0	0.0665003	0	0	0	0	0.0543275	0	0	0.0891843	0	0.0581373
GSM1620900_con	0	0	0.0174422	0.03255	0	0.714081	0.0077585	0	0	0.217121	0	0	0	0	0	0	0	0.000538567	0	0	0.00579825	0.00471054
GSM1620901_con	0	0.1057	0.00738384	0.0344123	0	0.440918	0	0.00514419	0	0.368025	0	0.00285264	0	0.00678254	0	0	0	0.00833697	0	0.00289748	0.0132374	0.00430906
GSM1620902_con	0.00634407	0.00684128	0.0233133	0.049934	0.013865	0.477922	0.0187079	0	0	0.369575	0	0	0	0	0	0.000496151	0	0.00191943	0	0.0017876	0.0144628	0.0148308
GSM1620903_con	0	0.0434822	0.048767	0.0867152	0.00243563	0.49064	0	0	0	0.31092	0	0	0	0	0	0.00177117	0.000601568	0.000801104	0.01003	0	0	0.00383557
GSM1620904_con	0	0.0401106	0.0674731	0.0396426	0.0712879	0.572591	0.0108002	0	0	0.187959	0	0	0	0.000715687	0	0	0	0	0	0.00614476	0	0.00327495
GSM1620832_treat	0.0225938	0.0832515	0.00270351	0	0.0837632	0.354574	0	0.0151088	0.0907723	0.100909	0	0.00231362	0.00647081	0	0	0	0	0.00778792	0	0.107722	0.0255736	0.096457
GSM1620833_treat	0	0.0470716	0.00712057	0.0687706	0.0309116	0.513412	0	0	0	0.292097	0	0	0	0	0	0	0	0.00272936	0	0.00275332	0.0061518	0.0289819
GSM1620834_treat	0	0	0.0149093	0.095957	0	0.40907	0.0927158	0.00409972	0	0.291467	0.00614188	0	0	0.0087664	0	0	0	0.0100701	0.020507	0	0.00272287	0.0435731
GSM1620835_treat	0.00566904	0	0.013919	0.0678243	0.111534	0.44306	0	0	0.00164159	0.209869	0	0.0224762	0	0	0	0.00392487	0	0.00646499	0	0.047441	0.00469673	0.0614795
GSM1620836_treat	0	0.00239013	0.00452337	0.103433	0.00973731	0.279977	0	0	0	0.241947	0	0.0473959	0.100843	0	0	0	0	0.000776062	0	0.156816	0.0118169	0.040345
GSM1620837_treat	0	0.00872776	0.00673679	0.015257	0.0359853	0.167242	0	0	0.00361439	0.0861719	0	0.0346228	0.302576	0.00353561	0	0	0	0	0	0.238969	0.0333906	0.0631715
GSM1620838_treat	0	0	0.0155808	0.041067	0	0.457336	0.0117294	0	0	0.380328	0	0	0	0.0190396	0	0	0	0.00416315	0	0.0113246	0	0.0594312
GSM1620839_treat	0.0178303	0.0489473	0.0151727	0.039747	0.0310385	0.551352	0.0548172	0.00034154	0	0.179285	0	0	0	0	0	0	0	0.0018278	0	0.0106871	0.010418	0.0385353
GSM1620840_treat	0.00176912	0	0.0248798	0.21514	0.0374439	0.353912	0	0	0	0.318457	0	0.00706043	0	0.0121951	0	0	0	0	0.0166246	0	0.0033135	0.00920445
GSM1620841_treat	0.0050433	0	0.00678011	0.194888	0	0.441088	0	0	0	0.32068	0	0	0	0.0106933	0	0	0	0	0	0	0	0.0208273
GSM1620842_treat	0	0.0445916	0.0100093	0.110611	0.115126	0.394455	0.0107272	0	0	0.148579	0	0.00711924	0.0077961	0	0	0	0	0.00286427	0	0.0729528	0	0.0751692
GSM1620843_treat	0.0100797	0.012758	0.0172012	0.187927	0	0.31853	0.120401	0	0	0.294282	0	0	0	0.0106782	0	0	0	0	0	0	0.011231	0.0169117
GSM1620844_treat	0	0.00301529	0.00763009	0	0.07646	0.57048	0.017808	0	0	0.233556	0	0.000550715	0	0	0	0	0	0.00646643	0	0	0	0.084033
GSM1620845_treat	0.0403649	0	0	0	0.13401	0.509781	0.0252077	0	0	0.0848014	0	0.0165533	0	0	0	0	0	0.00186817	0	0.0320374	0.00229467	0.153082
GSM1620846_treat	0	0.0197285	0.00949161	0.00393579	0.0819413	0.512551	0.0281335	0	0	0.266368	0	0	0	0	0	0.00315171	0	0.00332918	0	0.00404887	0.00471199	0.0626078
GSM1620847_treat	0.0304824	0.0173409	0	0.0597423	0.0308983	0.174517	0.0616208	0	0	0.0983811	0.127531	0	0.108381	0	0	0.000652363	0	0.00195904	0	0.0697907	0.00729531	0.211407
GSM1620848_treat	0.00543356	0.0066941	0.00535119	0	0.264689	0.615036	0.000363679	0	0	0.0726503	0	0.00926603	0	0.00160072	0	0	0	0.00315934	0	0.00215204	0.00165971	0.0119444
GSM1620849_treat	0	0.131789	0	0	0.143296	0.365409	0.0253189	0	0	0.152477	0	0.0240847	0	0.000777573	0	0	0	0.0012667	0	0.0203589	0.0145533	0.120669
GSM1620850_treat	0.0220009	0.000294295	0.00249323	0	0.0538497	0.129496	0.0662991	0	0	0.137696	0.158386	0.0132427	0.0353882	0	0	0.00166549	0	0.00150228	0	0.0388588	0.0579424	0.280885
GSM1620851_treat	0.0596183	0	0	0.123779	0.0400391	0	0.0240281	0	0	0.135842	0.101328	0.0290009	0.0191992	0	0	0.00635091	0	0.000720909	0	0.108266	0.00763663	0.344192
GSM1620852_treat	0.00325225	0.0192658	0.00115298	0.0326385	0.0568401	0.284088	0.0701563	0	0	0.116268	0.0137249	0.0354253	0	0	0	0	0	0	0	0.205556	0.00689809	0.154734
GSM1620877_treat	0	0.108485	0.0717801	0	0	0.28507	0	0.0344505	0.137972	0.0774078	0	0	0.101929	0	0	0	0	0.00586279	0	0.0148461	0	0.162196
GSM1620878_treat	0	0.0385632	0.0255315	0.0769898	0	0.488288	0	0.0346436	0.0745753	0.160787	0	0.00973231	0	0	0	0	0	0.00896412	0	0.0213042	0.0354388	0.0251825
GSM1620879_treat	0	0	0.0378306	0.168534	0	0.471287	0.0488711	0	0	0.189744	0	0.0278258	0	0	0	0	0.000445169	0.00346774	0	0.0448996	0.000908454	0.00618644
GSM1620880_treat	0	0	0.0196332	0	0.0070239	0.22997	0	0.0122344	0	0.101362	0	0.0759269	0	0	0	0.0179307	0	0.0103245	0	0.186798	0.0183503	0.320446
GSM1620881_treat	0	0.0419642	0.00874259	0.0519678	0	0.160783	0	0.0124536	0	0.0357127	0	0.0166093	0.0847535	0	0	0	0.0124893	3.58967e-05	0	0.302379	0.0367829	0.235327
GSM1620882_treat	0	0.0409605	0.0123788	0	0.0416075	0.27119	0	0	0	0.159688	0	0.0343329	0.136874	0	0	0.00465664	1.0604e-05	0.00717409	0	0.22437	0	0.0667574
GSM1620883_treat	0	0.0795172	0.0279445	0	0.00292077	0.249295	0	0.0390934	0.0132295	0.102901	0	0.0225034	0.045004	0	0	0.00943057	0	0.0045225	0	0.119436	0.00562646	0.278576
GSM1620884_treat	0.0138218	0	0.021033	0	0.000374697	0.361402	0	0	0	0.21221	0	0.0101193	0	0	0.00253767	0	0.0036324	0	0	0.156278	0.0299736	0.188618
GSM1620885_treat	0	0.0459499	0.0894547	0	0.00845604	0.147005	0.0185985	0.165503	0.0676111	0.157443	0.0469025	0	0	0	0	0	0	0.0180919	0	0.120917	0	0.114067
GSM1620886_treat	0	0.0955731	0.0283909	0	0.00432625	0.386927	0.0416179	0.0349924	0.0104757	0.299527	0	0	0	0	0	0	0	0.00629308	0	0.0273287	0.0217693	0.0427789
GSM1620887_treat	0	0.0454212	0.0160155	0	0.130032	0.598919	0.00383856	0.00738475	0	0.10773	0	0	0	0	0	0	0	0	0	0.0622326	0.0110053	0.0174212
GSM1620888_treat	0	0.0629778	0.0273388	0	0	0.470028	0.0566177	0	0	0.182637	0.0739453	0	0.000177411	0.0116622	0	0	0	0.015437	0	0.0719136	0.0250494	0.00221618
GSM1620889_treat	0.00961046	0	0.00950115	0.217016	0	0.16205	0	0.0820134	0	0.0600053	0	0.0251361	0	0	0	0	0	0.00657224	0	0.329726	0	0.0983697
GSM1620890_treat	0	0.0255983	0.0149703	0	0	0.228098	0	0.0347586	0	0.204177	0	0.0681721	0.129688	0	0	0	0	0.00598222	0	0.202711	0.0309862	0.0548576
GSM1620891_treat	0	0.0150132	0.00998237	0.0409613	0.0725238	0.224465	0	0	0.00543397	0.152579	0	0.0972749	0.0775914	0	0	0.00551257	0	0.00121637	0	0.230847	0	0.0665978
GSM1620905_treat	0.00642362	0	0.0188391	0.100664	0	0.418829	0	0.0235353	0	0.244041	0	0.053304	0	0	0	0	0	0.0149335	0	0.055932	0.000911007	0.0625878
GSM1620906_treat	0	0.00671644	0.0300583	0	0	0.479778	0.00165776	0.038624	0	0.375497	0	0.00587827	0	0.00754174	0	0	0	0.00931551	0	0.00693617	0.0164811	0.0215159
GSM1620907_treat	0	0.041973	0.044769	0.014661	0	0.32487	0.0119695	0.10662	0.0612319	0.122102	0.0591845	0	0.00585899	0	0	0	0	0.0147764	0	0.0747115	0	0.117272
GSM1620908_treat	0	0.0610641	0.0196945	0.0468898	0.108079	0.217601	0.0370223	0	0	0.306097	0	0.0145223	0	0	0	0.00194225	0	0.0105277	0	0.0749869	0.0201986	0.0813746
GSM1620909_treat	0	0.0241127	0.0189122	0	0.048645	0.296324	0	0.0178612	0.00666205	0.179448	0	0.0243323	0.0196922	0	0	0.0237978	0	0.0121282	0	0.248464	0.0239901	0.0556298
GSM1620910_treat	0	0.0266802	0.0216477	0	0.058545	0.702569	0.0150244	0.00974711	0.0309029	0.0773625	0	0	0	4.21916e-05	0	0	0	0	0	0.0358044	0.000325866	0.0213491
GSM1620911_treat	0.0584388	0.0118562	0.0193522	0	0.00809868	0.457485	0.0214754	0.0268466	0.0295607	0.26882	0	0	0.00852557	0	0	0	0	0.0038805	0	0.0273035	0.017131	0.0412258
GSM1620912_treat	0	0.0236986	0.0596441	0	0.0573773	0.108602	0	0.0712483	0.0420174	0.0453675	0.0530273	0	0.154216	0	0	0.0508538	0	0	0	0.286319	0.0208489	0.0267805
GSM1620914_treat	0.00333002	0	0.024163	0.0251477	0.0567925	0.256073	0	0	0	0.207771	0	0.0590076	0	0	0.00167741	0.00758088	0.00655736	0	0	0.136975	0.0127993	0.202125
GSM1620915_treat	0	0.0521649	0.0113669	0	0	0.57226	0.0396764	0.0750705	0	0.168483	0	0.00792349	0	0	0	0	0	0.012804	0	0.0395511	0.00257995	0.0181205
GSM1620916_treat	0	0.0211259	0.0198063	0	0.0551812	0.685588	0.00262873	0	0	0.112754	0	0.00565024	0	0	0	0	0	0.000333418	0	0.048228	0.0106833	0.0380212
GSM1620917_treat	0	0.00760497	0.0293201	0	0	0.508991	0.0106447	0.0400729	0.0735336	0.203673	0	0	0	0	0	0	0	0.000921431	0	0.0302503	0.0192159	0.0757718
